# Supplementary material for: Biocontrol potential of wine yeasts against four grape phytopathogenic fungi disclosed by time-course monitoring of inhibitory activities
Source: Front Microbiol. 2023 Mar 7;14:1146065. doi: 10.3389/fmicb.2023.1146065 (PMC10028181; doi:10.3389/fmicb.2023.1146065)
Supplement: Supplementary file 1 [file Data_Sheet_1.xlsx]

## Sheet: Table S1
Table S1 – Yeast strains used in this study. Isolates affiliation to genus and species levels, wine region of origin (in parenthesis are indicated the corresponding number os strains), and distribution of the antagonistic activity obtained for the 397 yeasts, grouped by species, against Aspergillus niger AN1, Botrytis cinerea BO1, Mucor sp. MU3 and Penicillium sp. PE3. To highlight IAC (%) and IR…
				Antagonistic activity (%)
					AN1				BO1				MU3				PE3
					CY		VOC		CY		VOC		CY		VOC		CY		VOC
Genus	Yeast species	Wine Region	Number of isolates		IRG	IAC	IRG	IAC	IRG	IAC	IRG	IAC	IRG	IAC	IRG	IAC	IRG	IAC	IRG	IAC
AUR	Aureobasidium pullulans	Trás-os-Montes	21	Max.	0.5125	0.337727	0.121212	0.225806	0.232472	0.282365	0.568345	0.53562	0.333333	0.348772	0.485714	0.367014	0.549296	0.405072	0.407407	0.415
				Min.	0.2125	0.15486	-0.0606061	-0.09319	-0.121771	-0.0421094	0.0359712	0.0580475	0.0952381	0.0512281	-0.0571429	-0.130208	0.173709	0.0157642	-0.185185	-0.165
				Mean	0.35	0.241704	0.018759	0.0182719	0.0523463	0.0671931	0.260021	0.278427	0.209751	0.229541	0.0476117	0.0685479	0.393386	0.225326	0.0125976	0.087246
CAN	Candida zeylanoides	Dão	1		0.255446	0.252318	0.106383	0.22623	0.380074	0.313656	0.478261	0.544974	0.175	0.166548	0.0454545	0.328779	0.419909	0.347747	0.0485437	0.107413
	Candida glabrata	Douro	4	Max.	0.494949	0.343902	0.327103	0.530612	0.137931	0.162363	0.234043	0.385483	0.347432	0.325841	0.558621	0.80326	0.535927	0.37623	0.281553	0.470499
				Min.	0.151515	0.185366	0.196262	0.382653	0.0344828	-0.00768359	0.0697674	0.139588	0.142857	0.0136594	0.37931	0.661721	0.419909	0.24521	0.049505	0.195735
				Mean	0.272727	0.256805	0.247664	0.4375	0.0948276	0.0678927	0.180604	0.262465	0.239012	0.179229	0.475862	0.735031	0.458581	0.299327	0.136403	0.301368
	All species		5	Max.	0.494949	0.343902	0.327103	0.530612	0.380074	0.313656	0.478261	0.544974	0.347432	0.325841	0.558621	0.80326	0.535927	0.37623	0.281553	0.470499
				Min.	0.151515	0.185366	0.196262	0.382653	0.0344828	-0.00768359	0.0697674	0.139588	0.142857	0.0136594	0.0454545	0.328779	0.419909	0.24521	0.049505	0.107413
				Mean	0.271291	0.256805	0.219407	0.395246	0.151877	0.11207	0.240135	0.318967	0.22621	0.171364	0.389781	0.653781	0.450847	0.309018	0.118831	0.262577
FIL	Filobasidium magnum	Trás-os-Montes	1		0.175	0.120264	-0.030303	-0.00358423	0.261993	0.131051	0.0935252	0.0633245	0.047619	0.0961404	0.685714	0.873958	0.286385	0.270733	0.222222	0.2125
HAN	Hanseniaspora uvarum	Douro	48	Max.	0.555556	0.629268	0.813084	0.908163	0.586207	0.555989	0.875969	0.844394	0.492447	0.497395	0.917241	0.963111	0.342563	0.515795	0.378641	0.558245
				Min.	0	-0.0317073	0.00934579	0.126276	0.172414	0.137171	0.00775194	-0.00686499	0.10574	0.0570832	0.310345	0.638519	0.149199	0.122735	-0.029703	-0.0190404
				Mean	0.28388	0.394334	0.265219	0.464125	0.471983	0.451744	0.301087	0.381219	0.379628	0.297185	0.754746	0.883083	0.264412	0.365193	0.127635	0.243922
	Hanseniaspora guilliermondii	Douro	11	Max.	0.393939	0.556098	0.719626	0.882653	0.482759	0.464668	0.271318	0.371472	0.39577	0.417474	0.82069	0.913926	0.265218	0.390471	0.165049	0.295008
				Min.	0.0909091	0.117073	0.121495	0.30102	0.239807	0.212747	-0.0387597	-0.1045	0.235821	0.159346	0.393103	0.729483	0.110527	0.125583	-0.049505	-0.0388423
				Mean	0.18641	0.283592	0.388275	0.61039	0.30094	0.318668	0.0979563	0.130157	0.327979	0.295805	0.636217	0.829556	0.205451	0.268255	0.0625431	0.124704
	Hanseniaspora opuntiae	Douro	3	Max.	0.434343	0.541463	0.271028	0.515306	0.448276	0.452072	0.410853	0.588101	0.377778	0.371313	0.917241	0.963111	0.30389	0.44174	0.0873786	0.246596
				Min.	0.272727	0.453659	0.214953	0.459184	0.413793	0.414284	0.116279	0.215866	0.347432	0.27968	0.889655	0.950815	0.226545	0.401864	0.00970874	0.086233
				Mean	0.353535	0.505691	0.286127	0.494898	0.439377	0.42688	0.276386	0.413171	0.371601	0.325496	0.898851	0.954914	0.265218	0.417055	0.0420712	0.142209
	All species		62	Max.	0.555556	0.629268	0.813084	0.908163	0.586207	0.555989	0.875969	0.844394	0.492447	0.494395	0.917241	0.963111	0.342563	0.515795	0.378641	0.558245
				Min.	0.0909091	0.117073	0.121495	0.30102	0.172414	0.137171	-0.0387597	-0.1045	0.10574	0.0570832	0.310345	0.638519	0.110527	0.122735	-0.049505	-0.0388423
				Mean	0.269958	0.380075	0.286127	0.491564	0.439377	0.426931	0.263858	0.338222	0.370076	0.29831	0.740689	0.877062	0.25399	0.350504	0.111946	0.217849
HYP	Hyphopichia burtonii	Douro	1		0.434343	0.295122	-0.00934579	0.0357143	0.310345	0.275727	0.162791	0.191457	0.299094	0.188046	-0.00689655	-0.044993	0.651945	0.532885	0.650485	0.633888
LCH	Lachancea thermotolerans	Douro (7)	28	Max.	0.475	0.322596	0.424242	0.627551	0.394834	0.310508	0.635659	0.696415	0.21194	0.253333	0.944828	0.975408	0.458581	0.440713	0.407407	0.512567
		Trás-os-Montes (20)		Min.	-0.0125	0.0146341	0.0425532	-0.125	0.137931	-0.00747737	0.0647482	-0.0627063	-0.025	-0.0723602	0.227586	0.578635	0.0382087	0.0145005	-0.111111	-0.04
		Dão (1)		Mean	0.162538	0.153898	0.210492	0.358864	0.296618	0.215007	0.304579	0.386568	0.103696	0.119612	0.647675	0.851095	0.194127	0.155129	0.115362	0.239765
MET	Metschnikowia pulcherrima	Douro (81), Dão (16)	105	Max.	0.395248	0.533756	0.241107	0.401211	0.541401	0.525619	0.826087	0.746032	0.380952	0.46924	0.696552	0.808511	0.547826	0.399812	1	1
		Trás-os-Montes (4)		Min.	-0.0125	0.0213503	-0.106719	-0.0588789	0.321033	0.231799	-0.128571	-0.160148	0	0.0310559	-0.124138	0.0319149	0.071854	0.0447015	-0.111111	-0.085
		Vinhos Verdes (3), Alentejo (1)		Mean	0.199853	0.134394	0.0592943	0.146679	0.448475	0.422881	0.197465	0.221879	0.172004	0.188409	0.170415	0.410024	0.331834	0.216743	0.121361	0.242394
MEY	Meyerozyma caribbica	Vinhos verdes (2)	3	Max.	0.212121	0.0756098	0.0841121	0.1875	0.103448	0.156065	0.0852713	0.0419527	0.21194	0.42063	0.434483	0.562366	0.535927	0.356292	0.168317	0.244478
				Min.	0.111111	0.243822	0.046729	0.142857	0	0.0741907	-0.0387597	-0.0495805	0.164179	0.108225	0.062069	0.134793	0.458581	0.276541	-0.029703	-0.0205636
		Douro (1)		Mean	0.144781	0.0609756	0.0716511	0.158588	0.0689655	0.114078	0.0387597	0.00788202	0.19602	0.254014	0.255172	0.400963	0.510145	0.322113	0.049505	0.0880934
	Meyerozyma guilliermondii	Trás-os-Montes (2)	2	Max.	0.4	0.243822	0.212121	0.22449	0.232472	0.181257	0.151079	0.221636	0.214286	0.225263	0.0758621	0.215463	0.474178	0.336532	-0.029703	0.0525
				Min.	0.151515	0.141463	0.102804	0.218638	0.172414	0.143644	0.108527	0.148741	0.21194	0.147985	-0.0571429	0.107292	0.30389	0.117038	-0.037037	-0.0236101
				Mean	0.275758	0.192643	0.157462	0.221564	0.202443	0.162451	0.129803	0.185189	0.213113	0.186624	0.00935961	0.161378	0.389034	0.226785	-0.03337	0.014445
	All species		5	Max.	0.4	0.243822	0.212121	0.22449	0.232472	0.181257	0.151079	0.221636	0.214286	0.42063	0.434483	0.562366	0.535927	0.356292	0.168317	0.244478
				Min.	0.111111	0.243822	0.046729	0.142857	0	0.0741907	-0.0387597	-0.0495805	0.164179	0.108225	-0.0571429	0.107292	0.30389	0.117038	-0.037037	-0.0205636
				Mean	0.197172	0.113642	0.105976	0.183779	0.122357	0.133427	0.0751771	0.0788047	0.202857	0.227058	0.156847	0.305129	0.461701	0.283982	0.016355	0.058634
NAG	Naganishia globosa	Trás-os-Montes	2	Max.	0.2875	0.189456	0	-0.0150646	0.335793	0.304211	0.179856	0.184697	0.261905	0.382456	0.614286	0.753646	0.13615	0.121995	0.37037	0.2875
				Min.	-0.05	0.0856672	-0.0606061	-0.107527	0.143911	-0.00747737	0.0935252	0.0923483	0.0714286	0.174737	-0.0285714	0.0840278	-0.0140845	-0.000685401	-0.111111	0.0325
				Mean	0.11875	0.152389	-0.0454545	-0.0921808	0.239852	0.148367	0.136691	0.138522	0.166667	0.278596	0.292857	0.343142	0.0610329	0.0582591	0.222222	0.23625
	Naganishia albidosimilis	Trás-os-Montes	1		0.025	0.0856672	0	-0.0150646	0.261993	0.168831	0.165468	0.184697	0.0952381	0.219649	0.385714	0.753646	0.0974359	0.121995	-0.111111	0.0325
	All species		3	Max.	0.2875	0.189456	0	-0.0150646	0.335793	0.304211	0.179856	0.184697	0.261905	0.382456	0.614286	0.753646	0.13615	0.121995	0.37037	0.2875
				Min.	-0.05	0.0856672	-0.0606061	-0.107527	0.143911	-0.00747737	0.0935252	0.0923483	0.0714286	0.174737	-0.0285714	0.0840278	-0.0140845	-0.000685401	-0.111111	0.0325
				Mean	0.0875	0.130148	-0.030303	-0.0664754	0.247212	0.159188	0.146883	0.153914	0.142857	0.258947	0.32311	0.479974	0.0731632	0.0795045	0.111111	0.168333
NAK	Nakazawaea ishiwadae	Douro	1		0.151515	0.185366	0.046729	0.125	0.241379	0.231641	0.100775	0.170099	0.274924	0.211127	0.310345	0.58081	0.5746	0.399016	0.165049	0.270802
PIC	Pichia kluyveri	Douro	2	Max.	0.212121	0.331707	0.102804	0.149235	0.103448	0.206449	0.263566	0.3791	0.21194	0.147985	0.337931	0.593107	0.458581	0.307872	-0.00990099	0.00380807
				Min.	0.111111	0.126829	0.00934579	0.0765306	-0.0344828	0.124575	0.0697674	0.0663616	0.190476	0.0570832	-0.0206897	0.382789	0.30389	0.196789	-0.00990099	0.0220868
				Mean	0.161616	0.229268	0.0560748	0.112883	0.0344828	0.165512	0.166667	0.222731	0.201208	0.102534	0.158621	0.487948	0.381236	0.252331	-0.00990099	0.0129474
	Pichia kudriavzevii	Douro	3	Max.	0.252525	0.297561	0.046729	0.153061	0.241379	0.282025	0.100775	0.130435	0.179487	0.176386	0.348276	0.39272	0.497254	0.370534	0.207921	0.274943
				Min.	0.191919	0.278049	0.00934579	0.0829082	0.137931	0.193853	-0.0232558	-0.0495805	0.164179	0.136625	0.0344828	0.12225	0.381236	0.265148	-0.108911	-0.0814928
				Mean	0.232323	0.284553	0.0218069	0.11182	0.172414	0.240039	0.0284238	0.0246631	0.1801	0.161239	0.157471	0.245464	0.445691	0.321164	0.049505	0.10231
	Pichia terricola	Douro	3	Max.	0.191919	0.163415	0.252336	0.479592	0.172642	0.225343	0.186047	0.244851	0.21194	0.221827	0.393103	0.616692	0.497254	0.273693	0.425743	0.421173
				Min.	0.111111	0.14878	0.0654206	0.167092	0.172414	0.162363	-0.0387597	-0.092296	0.18806	0.0514238	0.278912	0.563748	0.149199	0.0486797	0.188119	0.235339
				Mean	0.144781	0.154472	0.17757	0.348214	0.172414	0.20435	0.0516796	0.0444953	0.19602	0.140412	0.336649	0.584741	0.368345	0.184447	0.30033	0.340442
	Pichia membranifaciens	Douro	1		0.0707071	0.114634	0.102804	0.151786	0.103448	0.162363	-0.116279	-0.153318	0.18806	0.136625	0.102041	0.18894	0.0331812	0.0657693	-0.00990099	0.00380807
	All species		9	Max.	0.252525	0.331707	0.252336	0.479592	0.241379	0.282025	0.263566	0.3791	0.21194	0.221827	0.393103	0.616692	0.497254	0.370534	0.425743	0.421173
				Min.	0.0707071	0.114634	0.00934579	0.0765306	0.103448	0.162363	-0.116279	-0.153318	0.164179	0.0514238	-0.0206897	0.12225	0.0331812	0.0486797	-0.108911	-0.0814928
				Mean	0.169473	0.210027	0.0903427	0.195295	0.1341	0.202951	0.0508183	0.0555132	0.190982	0.138516	0.211294	0.406161	0.359751	0.231918	0.113311	0.150884
RHO	Rhodotorula glutinis	Trás-os-Montes	1		0.2125	0.199341	0.242424	0.131994	0.321033	0.197166	0.107914	0.134565	0.166667	0.219649	-0.0428571	0.0782986	0.586854	0.424263	-0.037037	0.0525
	Rhodotorula mucilaginosa	Trás-os-Montes	1		0.25	0.125206	0	-0.0150646	0.306273	0.200315	0.294964	0.313984	0.238095	0.30386	-0.0571429	0.0378472	0.248826	0.0486635	-0.111111	-0.0325
	Rhodotorula nothofagi	Douro	2	Max.	0.0707071	0.0634146	0.102804	0.205357	0.241379	0.256833	0.00775194	-0.0282227	0.164179	0.142305	-0.00689655	0.0293663	0.226545	0.230969	0.108911	0.102818
				Min.	0.0707071	0.0341463	0.0654206	0.160714	0.137931	0.193853	-0.0387597	-0.0587338	0.0328358	0.0287034	-0.00689655	0.0108192	0.110527	0.0857071	-0.0891089	-0.154608
				Mean	0.0707071	0.0487805	0.0841121	0.183036	0.189655	0.225343	-0.0155039	-0.0434783	0.0985075	0.0855044	-0.00689655	0.0200927	0.168536	0.158338	0.00990099	-0.0258949
			4	Max.	0.25	0.199341	0.242424	0.205357	0.321033	0.197166	0.294964	0.313984	0.238095	0.30386	-0.00689655	0.0782986	0.586854	0.424263	0.108911	0.102818
	All species			Min.	0.0707071	0.0341463	0	-0.0150646	0.137931	0.193853	-0.0387597	-0.0587338	0.0328358	0.0287034	-0.0571429	0.0108192	0.110527	0.0486635	-0.111111	-0.154608
				Mean	0.150979	0.105527	0.102662	0.12075	0.251754	0.212042	0.0929675	0.090398	0.150444	0.173629	-0.0284483	0.0390828	0.293188	0.197401	-0.0320865	-0.00794748
SAC	Saccharomyces cerevisiae	Trás-os-Montes (36)	53	Max.	0.4	0.367381	0.424242	0.548387	0.424354	0.370327	0.683453	0.734828	0.347432	0.292632	0.765517	0.89911	0.661972	0.539411	0.481481	0.48
		Douro (13), Dão (1)		Min.	0.025	0.0362438	0.0212766	0.0322581	-0.103144	0.0397481	-0.0232558	-0.110603	-0.155556	-0.00407288	-0.0571429	0.211458	-0.0140845	-0.0472927	-0.037037	0.02
		Vinhos Verdes (3)		Mean	0.182975	0.175584	0.176328	0.278428	0.295819	0.227772	0.182558	0.225992	0.186831	0.175076	0.370986	0.632169	0.394593	0.285116	0.138143	0.236042
SMY	Saccharomycodes ludwigii	Douro	1		0.151515	0.234146	0.0280374	0.0841837	0.137931	0.193853	0.0930233	0.0312738	0.164179	0.210467	0.0340136	0.0844854	0.458581	0.453133	0.029703	0.0281797
STA	Starmerella stellata	Alentejo	1		0.350495	0.385066	0.0638298	0.278689	0.527675	0.420701	0.289855	0.328042	0.225	0.154348	0.242424	0.620445	0.226545	0.316417	0.0679612	0.0892587
	Starmerella bacillaris	Douro	50	Max.	0.540594	0.617374	0.714719	0.89523	0.601476	0.477371	0.942029	0.904762	0.35	0.350621	0.878788	0.955466	0.30389	0.478768	0.805825	0.969743
		Dão	30	Min.	0.160396	0.131284	-0.0212766	0.0688525	0.365314	0.279024	0.100775	0.190476	0	-0.0476868	-0.121212	0.474696	0.071854	0.0686175	0.0485437	0.0529501
		Bairrada	3	Mean	0.300871	0.302434	0.250008	0.421549	0.506683	0.395929	0.430584	0.474295	0.215341	0.185489	0.377198	0.668149	0.190668	0.235121	0.211136	0.361387
	All species		84	Max.	0.540594	0.617374	0.714719	0.89523	0.601476	0.477371	0.942029	0.904762	0.35	0.350621	0.878788	0.955466	0.30389	0.478768	0.805825	0.969743
				Min.	0.160396	0.131284	-0.0212766	0.0688525	0.365314	0.279024	0.100775	0.190476	0	-0.0476868	-0.121212	0.474696	0.071854	0.0686175	0.0485437	0.0529501
				Mean	0.301462	0.303418	0.247791	0.419848	0.502933	0.396224	0.428908	0.472554	0.215456	0.185119	0.375594	0.667581	0.191095	0.238089	0.209431	0.358148
TOR	Torulaspora delbrueckii	Douro (4)	5	Max.	0.271287	0.264031	0.28972	0.510204	0.380074	0.297914	0.768116	0.783069	0.214286	0.0881002	0.524138	0.744807	0.497254	0.344899	0.188119	0.357197
		Dão (1)		Min.	0.030303	0.0439024	0.196262	0.362245	0.144828	0.0364026	0.232558	0.311976	0.125	0.06949	0.212121	0.558704	0.187872	0.171155	0.0693069	0.241432
				Mean	0.143146	0.17866	0.241718	0.423075	0.227049	0.102309	0.434243	0.522746	0.189286	0.0794957	0.402424	0.693937	0.327094	0.238374	0.120062	0.283785
WIC	Wickerhamomyces anomalus	Douro	2	Max.	0.212121	0.282927	0.214953	0.397959	0.310345	0.307218	0.0387597	0.0389016	0.166667	0.0818968	0.310345	0.661721	0.5746	0.399016	0.465347	0.436405
				Min.	0.131313	0.121951	0.158879	0.244898	-0.0689655	0.168661	0.00775194	-0.00686499	0.130952	0.0446764	0.296552	0.632047	0.458581	0.29363	0.049505	0.142422
				Mean	0.171717	0.202439	0.186916	0.321429	0.12069	0.237939	0.0232558	0.0160183	0.14881	0.0632866	0.303448	0.646884	0.516591	0.346323	0.257426	0.289414
YAM	Yamadazyma mexicana ( Pichia mexicana)	Douro	1		0.131313	0.209756	0.0654206	0.169643	0.103448	0.200151	-0.0852713	-0.157895	-0.0566038	-0.00208768	0.489655	0.660736	0.419909	0.416106	0.168317	0.262757
ZAC	Zygoascus meyerae	Douro	1		0.171717	0.219512	0.046729	0.103316	0.482759	0.697695	0.534884	0.615561	0.0238095	0.00745601	-0.00689655	0.139466	0.613272	0.438892	0.50495	0.436405
ZYG	Zygosaccharomyces bailii	Douro	2	Max.	0.212121	0.24878	0.17757	0.357143	0.241379	0.231641	0.178295	0.289092	0.202381	0.0756934	0.6	0.756677	0.497254	0.390471	0.0693069	0.145468
				Min.	0.151515	0.195122	0.102804	0.174745	0.0862069	0.193853	0.147287	0.197559	0.190476	0.0260662	0.158621	0.406528	0.30389	0.259451	-0.0693069	-0.0875857
				Mean	0.159596	0.199024	0.121495	0.240561	0.244828	0.326112	0.156589	0.18749	0.0982031	0.037805	0.307586	0.525026	0.481785	0.380787	-5.55112e-17	0.0289414
	Zygosaccharomyces bisporus	Douro	2	Max.	0.212121	0.273171	0.140187	0.260204	0.241379	0.231641	0.116279	0.185355	0.261905	0.0570832	0.213793	0.27003	0.342563	0.31072	0.445545	0.36329
				Min.	0.0909091	0.136585	0.121495	0.225765	0.206897	0.181257	-0.00775194	0.0358505	0.190476	0.0570832	0.186207	0.240356	0.187872	0.174003	-0.029703	-0.0053313
				Mean	0.151515	0.204878	0.130841	0.242985	0.224138	0.206449	0.0542636	0.110603	0.22619	0.0570832	0.2	0.255193	0.265218	0.242362	0.207921	0.178979
	Zygosaccharomyces parabailii	Douro	1		0.191919	0.292683	0.102804	0.188776	0.310345	0.288323	-0.0232558	-0.0617849	0.214286	0.10671	0.331034	0.587537	0.497254	0.322113	0.00990099	0.0357959
	All species		5	Max.	0.212121	0.292683	0.17757	0.357143	0.310345	0.288323	0.178295	0.289092	0.261905	0.10671	0.6	0.756677	0.497254	0.390471	0.445545	0.36329
				Min.	0.0909091	0.136585	0.102804	0.174745	0.0862069	0.181257	-0.0232558	-0.0617849	0.190476	0.0260662	0.158621	0.240356	0.187872	0.174003	-0.029703	-0.0053313
				Mean	0.171717	0.229269	0.128972	0.241327	0.217241	0.225343	0.0821705	0.129214	0.211905	0.0645273	0.297931	0.452223	0.365767	0.291352	0.207921	0.178979
Total			397	Max.	0.555556	0.629268	0.813084	0.908163	0.601476	0.697695	0.942029	0.904762	0.492447	0.494395	0.944828	0.975408	0.661972	0.539411	1	1
	All genera			Min.	-0.05	-0.0317073	-0.106719	-0.125	-0.121771	-0.0421094	-0.128571	-0.160148	-0.155556	-0.0723602	-0.124138	-0.130208	-0.0140845	-0.0472927	-0.185185	-0.165
				Mean	0.233024	0.226997	0.165107	0.29156	0.378649	0.33223	0.259845	0.302588	0.212254	0.19539	0.36592	0.583495	0.297096	0.252997	0.134193	0.246422

## Sheet: Table S2
Table S2 Results for the ART-ANOVA and Tukey post hoc test for comparison of means of IRG values
	Genus*										Mean Comparisons
		Mode of Action			Fungal Target			Interaction			Mode of Action			Fungal Target					Interaction
		F	p		F	p		F	p		CY	VOC		AN1	BO1	MU3	PE3		CY_AN1	CY_BO1	CY_MU3	CY_PE3	VOC_AN1	VOC_BO1	VOC_MU3	VOC_PE3
	Aureobasidium (n=21)G	114.84	<0,0001		2.0581	0.1079		63.5453	<0,0001		a	b		-	-	-	-		a	d	bc	a	cd	b	d	cd
	Candida (n=5)B,C,D,E	0.9395	0.3397		1.9092	0.1479		0.0011	0.0006		-	-		-	-	-	-		abc	c	bc	a	abc	bc	ab	bc
	Hanseniaspora (n=62)A	12.454	0.0005		149.461	<0,0001		53.8979	<0,0001		a	b		c	b	a	d		bc	b	bc	c	bc	d	a	d
	Lachancea (n=28)C	59.2315	<0,0001		36.3854	<0,0001		53.8642	<0,0001		b	a		b	a	a	b		c	bc	d	bc	b	bc	a	c
	Metschnikowia (n=105)D,E	431.228	<0,0001		118.935	<0,0001		70.7737	<0,0001		a	b		d	a	c	b		b	a	e	a	de	cde	cd	c
	Meyerozyma (n=5)F,G	29.4894	<0,0001		4.1025	0.0143		8.7295	0.0002		a	b		ab	b	ab	a		b	b	b	a	b	b	b	b
	Naganishia (n=3)F,G	0.0248	0.8769		2.1059	0.1397		1.3649	0.2892		-	-		-	-	-	-		-	-	-	-	-	-	-	-
	Pichia (n=9)F,G	12.2189	0.0009		7.3267	0.0003		4.3134	0.0078		a	b		bc	c	ab	a		ab	b	b	a	b	b	ab	b
	Rhodotorula (n=4)G	9.3052	0.0055		0.3801	0.7682		1.7193	0.1897		a	b					-		-	-	-	-	-	-	-	-
	Saccharomyces (n=53)C,E	18.48	<0,0001		13.196	<0,0001		47.2705	<0,0001		a	b		b	a	a	a		c	c	e	a	bc	de	ab	cd
	Starmerella (n=84)B	1.1835	0.277		166.259	<0,0001		43.1897	<0,0001		-	-		b	a	b	c		b	a	e	d	bc	b	b	c
	Torulaspora (n=5)B,C,D,E	3.9901	0.0543		2.7075	0.0616		9.5112	<0,0001		-	-		-	-	-	-		bcd	cd	d	ab	ab	abc	a	bcd
	Zygosaccharomyces (n=5)D,E,F,G	8.447	0.0066		2.2111	0.1059		5.3999	0.004		a	b							abc	bc	bc	a	abc	c	ab	bc
	All (n=397)	150.375	<0,0001		111.032	<0,0001		144.58	<0,0001		a	b		d	a	b	c		b	a	e	a	c	d	ab	d
	*Only genus represented by at least 3 isolates were considered in the analysis. Statistically difference between genera are indicated by different letters (A-G), p<0,05
	For each genus, statistical differences between , the Mode of Action (CY or VOC), the Fungal Target (AN1, BO1, MU3 and PE3) and the interaction between both factors (Mode of Action x Target) are indicated with different letters (a-f), presented in alphabetical order from largest to smallest mean. Significant effects and the largest mean are in bold. The number of isolates is given in parenthesis.

## Sheet: Table S3
Table S3 Results for the ART-ANOVA and Tukey post hoc test for comparison of means of IAC values
	Genus										Mean Comparisons
		Mode of Action			Fungal Target			Interaction			Mode of Action			Fungal Target					Interaction
		F	p		F	p		F	p		CY	VOC		AN1	BO1	MU3	PE3		CY_AN1	CY_BO1	CY_MU3	CY_PE3	VOC_AN1	VOC_BO1	VOC_MU3	VOC_PE3
	Aureobasidium (n=21)F	9.3273	<0,0001		5.6574	0.001		22.0109	<0,0001		a	b		b	ab	a	b		a	d	bc	a	cd	b	d	cd
	Candida (n=5)C,D	18.7863	<0,0001		3.3893	0.298		6.1631	0.0006		b	a		ab	b	a	ab		ab	b	b	a	ab	ab	a	ab
	Hanseniaspora (n=62)A	20.8447	<0,0001		69.8237	<0,0001		119.599	<0,0001		b	a		b	b	a	c		b	b	c	b	b	c	a	cd
	Lachancea (n=28)C	368.272	<0,0001		45.6029	<0,0001		52.1534	<0,0001		b	a		b	b	a	c		c	c	d	c	b	bc	a	c
	Metschnikowia (n=105)E	1.9818	0.1596		136.921	<0,0001		132.789	<0,0001		-	-		c	a	a	b		d	a	e	b	e	e	c	cd
	Meyerozyma (n=5)F	0.3559	0.555		7.1255	0.0008		4.4271	0.0002		-	-		b	b	a	ab		ab	b	ab	a	b	b	ab	b
	Naganishia (n=3)E,F	0.8837	0.3612		7.71	0.0021		1.7451	0.1981		-	-		b	b	a	b		-	-	-	-	-	-	-	-
	Pichia (n=9)E,F	0.5531	0.4598		3.999	0.0113		8.0703	0.0001		-	-		ab	b	a	ab		a	abc	bc	a	abc	c	ab	abc
	Rhodotorula (n=4)F	1.2465	0.2753		1.1697	0.3419		1.1948	0.3328		-	-		-	-	-	-		-	-	-	-	-	-	-	-
	Saccharomyces (n=53)D	116.389	<0,0001		51.6369	<0,0001		85.3295	<0,0001		b	a		c	bc	a	b		b	b	d	a	b	cd	a	bc
	Starmerella (n=84)B	689.188	<0,0001		78.4097	<0,0001		134.853	<0,0001		b	a		b	a	a	c		c	b	e	d	bc	cd	a	d
	Torulaspora (n=5)C,D	228.502	<0,0001		4.9498	0.0062		16.6519	<0,0001		b	a		ab	b	a	b		bc	cd	d	ab	ab	ab	a	bc
	Zygosaccharomyces (n=5)E;F	1.0811	0.1881		2.5023	0.077		11.3575	<0,0001										ab	abcd	d	a	abcd	cd	abc	bcd
	All (n=397)	276.236	<0,0001		138.558	<0,0001		276.248	<0,0001		b	a		c	b	a	c		c	ab	f	b	d	e	a	de
	*Only genus represented by at least 3 isolates were considered in the analysis. Statistically difference between genera are indicated by different letters (A-G), p<0,05
	For each genus, statistical differences between , the Mode of Action (CY or VOC), the Fungal Target (AN1, BO1, MU3 and PE3) and the interaction between both factors (Mode of Action x Target) are indicated with different letters (a-f), presented in alphabetical order from largest to smallest mean. Significant effects and the largest mean are in bold. The number of isolates is given in parenthesis.
